# Supplementary material for: Flame-Retarded and Heat-Resistant PP Compounds for Halogen-Free Low-Smoke Cable Protection Pipes (HFLS Conduits)
Source: Polymers (Basel). 2024 May 6;16(9):1298. doi: 10.3390/polym16091298 (PMC11085554; doi:10.3390/polym16091298)
Supplement: Supplementary file 1 [file polymers-16-01298-s001.zip]

Archive with 1 entries (1 files):
- polymers-2958978-supplementary.pdf
